# Supplementary material for: Identification and establishment of type IV interferon and the characterization of interferon-υ including its class II cytokine receptors IFN-υR1 and IL-10R2
Source: Nat Commun. 2022 Feb 22;13:999. doi: 10.1038/s41467-022-28645-6 (PMC8863823; doi:10.1038/s41467-022-28645-6)
Supplement: Supplementary file 6 — Source Data [file 41467_2022_28645_MOESM6_ESM.xlsx]

## Sheet: fig.1
	fig.1
		zebrafish ifnu MW547062
		zebrafish il10 NP_001018621.2
		zebrafish ifnphi1 NP_997523.1
		zebrafish ifnphi2 NP_001104552.1
		zebrafish ifng NP_998029.1
		zebrafish ifnu genomic DNA sequence
		NC_007135.7: 3958468...3962172

## Sheet: fig.2
	fig.2a
	ifnu	MOCK	7.37549e-05	0.000145074	0.00021459
	ifnu	GCRV	0.0029333	0.0029425	0.00151957		ifnu(GCRV) vs ifnu(MOCK)			p value=0.008
	fig.2b	control	control	control	ifnu	ifnu	ifnu
	viperin	1.45734	0.73884	1.75727	11.4187	10.4348	12.2808		viperin(ifnu) vs viperin(control)				p value<0.001
	gig2	0.827406	0.764012	0.653685	260.776	285.365	572.712		gig2(ifnu) vs gig2(control)				p value=0.021
	irf1	0.529732	0.538991	1.92297	14.3535	15.9815	13.2998		irf1(ifnu) vs irf1(control)				p value<0.001
	mxa	0.730353	0.367717	1.08799	8.5841	11.6452	16.8733		mxa(ifnu) vs mxa(control)				p value=0.009
	fig.2c							fig.2c	plaque		plaque		plaque
									(after 200 times dilution)		(after 200 times dilution)		(after 200 times dilution)
	control	4700	4500	6000					repeat group-1		repeat group-2		repeat group-3
	ifnu	2500	1600	1500				control	25		24		27
								control	22		21		33
		ifnu vs control			p value=0.005			mean	23.5		22.5		30
								ifnu	11		7		10
	fig.2c							ifnu	14		9		5
								mean	12.5		8		7.5
		ifnu+/+	ifnu+/+	ifnu+/+	ifnu-/-	ifnu-/-	ifnu-/-
fig.2d	gig2(MOCK)	7.2609e-05	6.79871e-05	3.24658e-05	3.1073e-05	6.36595e-05	6.34604e-05		ifnu+/+(MOCK) vs ifnu-/- (MOCK)			p value=0.781
	gig2(GCRV)	0.121889	0.0587547	0.124981	0.0118204	0.00334567	0.00195224		ifnu+/+(GCRV) vs ifnu-/- (GCRV)			p value=0.012
fig.2e	irf1(MOCK)	0.0200679	0.0133561	0.0163716	0.0168925	0.0187318	0.0125845		ifnu+/+(MOCK) vs ifnu-/- (MOCK)			p value=0.852
	irf1(GCRV)	0.157086	0.156595	0.145711	0.0899552	0.110611	0.0972815		ifnu+/+(GCRV) vs ifnu-/- (GCRV)			p value=0.002
fig.2f	mxa(MOCK)	0.000895055	0.000670987	0.000492104	0.000579143	0.000630246	0.000427414		ifnu+/+(MOCK) vs ifnu-/- (MOCK)			p value=0.346
	mxa(GCRV)	0.0470403	0.0416316	0.0457329	0.0299644	0.0183831	0.0188495		ifnu+/+(GCRV) vs ifnu-/- (GCRV)			p value=0.006
fig.2g	viperin(MOCK)	0.000838081	0.000447973	0.000302851	0.000712126	0.000662633	0.000328544		ifnu+/+(MOCK) vs ifnu-/- (MOCK)			p value=0.858
	viperin(GCRV)	0.364774	0.375202	0.318813	0.249714	0.195591	0.202447		ifnu+/+(GCRV) vs ifnu-/- (GCRV)			p value=0.005
	fig.2h					fig.2h	plaque		plaque		plaque
	ifnu+/+	1700	3000	2400			(after 200 times dilution)		(after 200 times dilution)		(after 200 times dilution)
	ifnu-/-	6000	3900	4500			repeat group-1		repeat group-2		repeat group-3
						ifnu+/+	35		17		21
	ifnu+/+ vs ifnu-/-		p value=0.029			ifnu+/+	25		22		24
						mean	30		19.5		22.5
						ifnu-/-	5		13		10
						ifnu-/-	12		17		14
						mean	8.5		15		12
		fig.2h

## Sheet: fig.3
	fig.3
			gig2	gig2	gig2		irf1	irf1	irf1		mxa	mxa	mxa		viperin	viperin	viperin
			replicate-1	replicate-2	replicate-3		replicate-1	replicate-2	replicate-3		replicate-1	replicate-2	replicate-3		replicate-1	replicate-2	replicate-3
	MO(control)+vector		0.946908	1.25708	0.768064		1.91173	1.40725	1.04754		1.67195	1.47448	0.812589		1.54504	1.76753	1.24173
	MO(control)+ifnu		275.894	6445.55	6732.99		46.72	60.7478	64.961		19.4574	20.6085	13.8688		23.6398	13.9531	15.7017
	MO(crfb17)+ifnu		3938.56	2151.29	2446.51		101.719	38.7106	23.9087		20.5128	19.5363	10.344		24.993	15.6911	10.3404
	MO(crfb16)+ifnu		228.269	5155.4	6922.81		56.4721	55.2076	39.9444		17.2774	14.3316	20.3907		13.4081	13.9742	17.0353
	MO(crfb15)+ifnu		5096.2	1306.9	2233.12		36.6865	40.3893	45.8504		10.3792	9.73688	20.7633		9.53062	20.3689	19.8095
	MO(crfb14)+ifnu		3478.2	4665.5	5451.37		74.7476	53.4953	67.9753		18.3728	8.81896	14.0951		16.0535	6.31776	9.08545
	MO(crfb13)+ifnu		2688.45	3013.99	3409.2		95.5086	50.9783	16.138		11.2946	9.03267	7.87431		13.7138	12.9591	10.7078
	MO(crfb12)+ifnu		2.40643	4.93788	1.745		5.41983	14.9437	6.78338		1.41897	0.845639	1.00254		1.45277	1.07618	2.08899
	MO(crfb8)+ifnu		3760.04	7133.63	6482.93		96.5729	66.892	48.4608		22.3588	8.26881	23.289		14.1698	16.984	13.5859
	MO(crfb7)+ifnu		6411.24	4725.52	4199.74		41.5739	78.8862	77.1482		8.53211	24.8056	13.7331		16.1286	7.80905	9.14282
	MO(crfb6)+ifnu		2111.1	5592.03	4902.84		32.6997	54.8624	59.6241		7.93912	23.1509	8.18705		9.11026	19.3843	17.3567
	MO(crfb5)+ifnu		155.42	1627.79	4727.94		34.2154	31.2923	78.4246		10.5272	8.60678	18.3706		10.1516	12.8131	11.7177
	MO(crfb4)+ifnu		29.1142	16.0273	22.8427		7.5593	4.8556	2.91534		1.25504	2.2007	0.68931		3.42871	2.27105	1.26897
	MO(crfb2)+ifnu		137.449	7534.53	5790.78		34.0781	63.5169	52.0906		11.0796	16.9214	18.0622		11.7945	18.0256	15.6676
	MO(crfb1)+ifnu		6821.33	2094.8	1594.46		18.7435	70.0191	32.4501		9.07579	12.8556	12.0815		12.7347	17.7338	14.8807

## Sheet: fig.4
fig.4a		control	control	control	ifnu	ifnu	ifnu
		mxa	mxa	mxa	mxa	mxa	mxa
		replicate-1	replicate-2	replicate-3	replicate-1	replicate-2	replicate-3
	ifnur1+/+	1.10701	0.688566	2.50822	16.0185	10.2437	14.1396		mxa(ifnu) vs mxa(control)			p value=0.003
	ifnur1-/-	0.399612	0.505811	1.73708	0.745701	0.655956	0.620572		mxa(ifnu) vs mxa(control)			p value=0.656
		control	control	control	ifnu	ifnu	ifnu
		viperin	viperin	viperin	viperin	viperin	viperin
		replicate-1	replicate-2	replicate-3	replicate-1	replicate-2	replicate-3
	ifnur1+/+	0.925516	0.800143	1.10829	6.05585	14.8083	7.66524		viperin(ifnu) vs viperin(control)			p value=0.033
	ifnur1-/-	0.985092	1.18783	1.06314	1.16742	1.31342	0.922314		viperin(ifnu) vs viperin(control)			p value=0.687
		control	control	control	ifnu	ifnu	ifnu
		irf1	irf1	irf1	irf1	irf1	irf1
		replicate-1	replicate-2	replicate-3	replicate-1	replicate-2	replicate-3
	ifnur1+/+	0.844791	0.63581	0.927659	12.2666	18.9177	13.4233		irf1(ifnu) vs irf1(control)			p value=0.002
	ifnur1-/-	0.796456	0.740549	1.81714	1.01513	1.12246	0.52003		irf1(ifnu) vs irf1(control)			p value=0.589
		control	control	control	ifnu	ifnu	ifnu
		gig2	gig2	gig2	gig2	gig2	gig2
		replicate-1	replicate-2	replicate-3	replicate-1	replicate-2	replicate-3
	ifnur1+/+	1.09682	0.900208	1.0485	212.796	355.407	194.46		gig2(ifnu) vs gig2(control)			p value=0.008
	ifnur1-/-	0.703845	0.958154	0.951536	1.1434	0.887814	1.46747		gig2(ifnu) vs gig2(control)			p value=0.191
		control	control	control	ifnu	ifnu	ifnu
		mxa	mxa	mxa	mxa	mxa	mxa
		replicate-1	replicate-2	replicate-3	replicate-1	replicate-2	replicate-3
	crfb4+/+	1.25992	1.34412	1.00463	12.5099	11.9037	12.0142		mxa(ifnu) vs mxa(control)			p value<0.001
	crfb4-/-	3.22657	0.864537	0.942785	3.10588	1.69937	1.13682		mxa(ifnu) vs mxa(control)			p value=0.771
		control	control	control	ifnu	ifnu	ifnu
		rsad2	rsad2	rsad2	rsad2	rsad2	rsad2
		replicate-1	replicate-2	replicate-3	replicate-1	replicate-2	replicate-3
	crfb4+/+	1.17013	0.659756	2.4284	14.6551	10.0793	10.7778		viperin(ifnu) vs viperin(control)			p value=0.002
	crfb4-/-	1.90528	1.11729	0.685391	1.85318	1.16878	0.867539		viperin(ifnu) vs viperin(control)			p value=0.902
		control	control	control	ifnu	ifnu	ifnu
		irf1	irf1	irf1	irf1	irf1	irf1
		replicate-1	replicate-2	replicate-3	replicate-1	replicate-2	replicate-3
	crfb4+/+	1.25411	1.43396	1.20025	26.8466	18.6788	25.9921		irf1(ifnu) vs irf1(control)			p value=0.001
	crfb4-/-	3.75809	0.812252	0.823591	0.855595	1.83401	1.19748		irf1(ifnu) vs irf1(control)			p value=0.649
		control	control	control	ifnu	ifnu	ifnu
		gig2	gig2	gig2	gig2	gig2	gig2
		replicate-1	replicate-2	replicate-3	replicate-1	replicate-2	replicate-3
	crfb4+/+	0.946058	2.10916	1.27751	230.188	182.278	263.197		gig2(ifnu) vs gig2(control)			p value=0.001
	crfb4-/-	2.57576	1.22264	1.29235	2.70382	1.64148	1.35191		gig2(ifnu) vs gig2(control)			p value=0.754
	fig.4b										fig.4b		plaque		plaque		plaque
													(after 100 times dilution)		(after 100 times dilution)		(after 100 times dilution)
			control	control	control	ifnu	ifnu	ifnu					repeat group-1		repeat group-2		repeat group-3
		ifnur1+/+	6900	6800	6700	2100	1700	2100			ifnu	ifnur1+/+	21		17		21
		ifnur1-/-	5900	6400	8300	7100	5300	6800			control	ifnur1+/+	69		68		67
			control(ifnur1+/+) vs ifnu(ifnur1+/+)				p value<0.001				control	ifnur1-/-	59		64		83
			control(ifnur1-/-) vs ifnu(ifnur1-/-)				p value=0.638				ifnu	ifnur1-/-	71		53		68
											ifnu	crfb4+/+	12		17		11
			control	control	control	ifnu	ifnu	ifnu			control	crfb4+/+	41		44		50
		crfb4+/+	4100	4400	5000	1200	1700	1100			control	crfb4-/-	67		55		51
		crfb4-/-	6700	5500	5100	5300	5500	5900			ifnu	crfb4-/-	53		55		59
			control(crfb4+/+) vs ifnu(crfb4+/+)				p value=0.001
			control(crfb4-/-) vs ifnu(crfb4-/-)				p value=0.716
	fig.4b

## Sheet: fig.5
fig.5
	fig.5a ifnu locus							fig.5b type I IFN locus							fig.5c type II IFN locus							fig.5d type III IFN locus
	human pfkp locus							human hacd4 locus							human dyrk2 locus							human sycn locus
	https://www.ncbi.nlm.nih.gov/gene/5214							https://www.ncbi.nlm.nih.gov/gene/401494							https://www.ncbi.nlm.nih.gov/gene/8445							https://www.ncbi.nlm.nih.gov/gene/342898
	chicken pfkp locus							chicken hacd4 locus							chicken dyrk2 locus							chicken ube2f locus
	https://www.ncbi.nlm.nih.gov/gene/428411							https://www.ncbi.nlm.nih.gov/gene/427232							https://www.ncbi.nlm.nih.gov/gene/427864							https://www.ncbi.nlm.nih.gov/gene/424015
	anole pfkp locus							anole hacd4 locus							anole dyrk2 locus							anole sycn locus
	https://www.ncbi.nlm.nih.gov/gene/?term=anole+pfkp							https://www.ncbi.nlm.nih.gov/gene/100559315							https://www.ncbi.nlm.nih.gov/gene/100555938							https://www.ncbi.nlm.nih.gov/gene/100563960
	xenopus pfkp locus							xenopus rab3d locus							xenopus dyrk2 locus							xenopus supt5h locus
	https://www.ncbi.nlm.nih.gov/gene/394825							https://www.ncbi.nlm.nih.gov/gene/448064							https://www.ncbi.nlm.nih.gov/gene/100485120							https://www.ncbi.nlm.nih.gov/gene/100170547
	zebrafish pfkpa locus							xenopus plekhm1 locus							zebrafish dyrk2 locus
	https://www.ncbi.nlm.nih.gov/gene/560944							https://www.ncbi.nlm.nih.gov/gene/100491541							https://www.ncbi.nlm.nih.gov/gene/557602
	shark adarb2 locus							zebrafish arhgap27 locus							shark dyrk2 locus
	https://www.ncbi.nlm.nih.gov/gene/103183620							https://www.ncbi.nlm.nih.gov/gene/564211							https://www.ncbi.nlm.nih.gov/gene/103186116
								zebrafish arhgap27l locus
								https://www.ncbi.nlm.nih.gov/gene/566523
								shark plekhm1 locus
								https://www.ncbi.nlm.nih.gov/gene/103187723

## Sheet: fig.6
	fig.6
		zebrafish_IFNU ---------MAWIRIVIIIS----MFISFLQAH---KE--CTRHIKWGHL
		human_IFNB -----------MTNKCLLQIALLLCFSTTALSMSYNLL--GFLQRSSNFQ
		coelacanth_IFNU ---------MNYIRSILTLTFLYLVPQTLGNSHTGGKQ--CIQAIKWGEL
		platypus_IFNU ---------MKHFRILFFLATGFHISETLPCTPGKSHQ--CILCMPWKYI
		human_IFNA2 -----------MALTFALLVALLVLSCKSSCSVGCDLP--QTHSLGSRRT
		elephant_shark_IFNU1 ---------MSWIVLPVVLLYLCSPGTSGHGSD---HL--CMQRRYWRDL
		chicken_IFNU ---------MYCPRSFFVLT-VCFITTSLGNRQSNIHK--CFESVQWSEL
		duck_IFNU ---------MYCPGNFLILLSVCLIATSLGNHQSNSHQ--CLESVQWSEL
		Chinese_alligator_IFNU --------MYYCFRSLLFLITACLIATSHGDHRSNGHR--CLESIQWNEL
		painted_turtle_IFNU --------MYY-FRSLLFLITGCLIAKSLGDHRSSSQR--CMESIRWNEV
		gar_IFNU ---------MCWIRIAFLAALIC-FLLPILQAH---KH--CFEHIKWRDL
		carp_IFN3 ---------MNQTQMWTCIFVIFLTLQSQCSA--CRWL--GRYGTVSADS
		carp_IFN1 ---------MKQTQMWTYIFAIFLTLQSQCSA--CIWL--GQYNLVSAES
		human_IFNL1 ---------MAAAWTVVLVTLVLGLAVAGPVPTSKPT-----TTGKGCHI
		human_IFNL2 -----MKLDMTGDCTPVLVLMAAVLTVTGAVPVARLHG--ALPDARGCHI
		anole_IFN1 --------MVTKGWLLLIALAMVIIMEVSSQDCGQLLT--RLREANQANL
		xenopus_IFN1 -------------MSVSVLLLITLGSSGQPTKGKDVYR--TQLNINREVR
		xenopus_IFN2 --------WVLQTLSLCVLFLTISIPRGQSLECNHIYM--SQHHCNKEAL
		zebrafish_IFNphi1 --------------MWTYIFVIYVILQSQSSASTCEWL--GRYRIITTES
		chicken_IFNA --MAVPASPQHPRGYGILLLTLLLKALATTASACNHLR--PQDATFSHDS
		zebrafish_IFNphi2 ---------MEFWQFVAFLCPALFFAHITSKPTNCFMR--RKHVKT---A
		zebrafish_IFNphi3 ---------MDLHR-VAWLCTFFCFVQVWSLPTNCNLQ--KNLMKR---T
		chicken_IFNB ----MTANHQSPGMHSILLL-LLLPALTTTFS-CNHLR--HQDANFSWKS
		anole_IFN2 --------MVTKGWLLHSVVAMVLIIEVFSQDCGQFLT--RLRQANKANL
		chicken_IFNL ---------MVCYGVTIILVGTLGSLLVGAFPQVTPK--------KSCSL
		spotted_catshark_IFNL -------MAFAPSGVVLLLVATFLAPSLGSGRVRRSP------GQDGCSL
		cloudy_catshark_IFNL -------MAFAPSGVVLLLVATFLAPSLGSGHVRRSP------GQDGCSL
		chicken_IL10 ------------MQT----CCQALLLLLAACT--LPAH--C----LEPTC
		zebrafish_IL10 -----------MIFSGVILSALLTLLLCDCAQ--SRRV--E----CKTDC
		human_IL20 ---------MKASSLAFSLLSAAFYLLWTPST--GLKT--L----NLGSC
		rat_IL20 ---------MRGFRLAFGLFSVVGFLLWTPLT--GLKT--L----HLGSC
		human_IL22 MAALQKSVSSFLMGTLATSC----LLLLALLVQGGAAA--P----ISSH-
		anole_IFNG --------------------MAWQICLIILLAARSSLG--L----TSSTS
		anole_IFNU ---------MHWFQSLVFLAAGCVFNHAFPSARLRSKKDICLSKIDWRKL
		chicken_IL22 MATLHTLTRSFSGWVVFCCCCCFPLLLTSPLPPKGTGV--V----SNAHQ
		chicken_IFNG -----------------MTCQTYNLFVLSVIMIYYGHT--A----SSLNL
		xenopus_IFNG -----------------MRQYRLLSLFVIIYWVGHIHG-------SSVNI
		zebrafish_IFNG --------------MIAQHMMGFAWGVCLLFSGWMTYS-------EASVP
		cavefish_IFNU ---------MIWIR-AFIIG----SLLSLLEAH---KQ--CTQLIRWGNL
		human_IFNG ------------------MKYTSYILAFQLCIVLGSLG--------CYCQ
		elephant_shark_IFNY2 ---------MSWIVLPVVLLYLYSPGTSGHGSD---HL--CVQRRYWRDL
		human_IL10 ------------MHSSALLCCLVLLTGVRASP--GQGT--Q----SENSC
		xenopus_IFNU ---------MVMSQILRLLAIFYFVNGGLLNPLHSLCY----KNISWDYI
		xenopus_IFNL1 ---------------MEIPIRLAAMMALLVTVTAHPHR-------RHCHM
		zebrafish_IFNU IQTLNSMG-TAISHNCAFDYDEAS--LCDPRHLLNTMDQ-TADSLIHIVK
		human_IFNB CQKLLWQLNGRLEYCLKDRMNFDIPEEIKQLQQFQKED-AALTIYEMLQN
		coelacanth_IFNU LKELQNLN-KEFSTECINDYSEK---LCFPKNMLKVGGQDKYATVEILNE
		platypus_IFNU LDKIEKLN-EKFTFDCNRIRNEDDCPIQAPELIEGMVEKEGAAILPVLQE
		human_IFNA2 LMLLAQMRRISLFSCLKDRHDFGFPQEEFG-NQFQKAE-TIPVLHEMIQQ
		elephant_shark_IFNU1 MPSLESLN-PVFSAACRGEYDVRL--EFPVMLNPVKKDK-AAVTLQVLEE
		chicken_IFNU LNEIEKLNNRSYSLECDEVSNEE---LCFPEKMLKAVKHDHAAIVHIVHE
		duck_IFNU LKEIEKLNKRGFSLECEEVNSED---LCFPEKMLKAVKYDSATIVHIVHE
		Chinese_alligator_IFNU LKDIEKLNVGGFSLDCKDVDNRD---LCQPEEMIKKVRHSNAAIVQILHE
		painted_turtle_IFNU LKEIEKLNMRSFPLECKDMDNKD---LCVPEQMLKAVKHDKAAIVQIVRE
		gar_IFNU LWDLDNLN-TNISPECEHYFDDAN--LCDVTAVINVVKH-NKMLLTNIID
		carp_IFN3 LNLLREMSGQYP-----ENVKMHFPGTLYNLIDKAEVEDQVRFLVLTLDH
		carp_IFN1 LKWLREMDGQYP-----EEMKVPFPRTLYNFIGNAKVEDQVRFLVLTLDQ
		human_IFNL1 GRFKSLSPQELASFKKARDALEESLKLKNWSCSSPVFPGNWDLRLLQVRE
		human_IFNL2 AQFKSLSPQELQAFKRAKDALEESLLLKDCRCHSRLFPRTWDLRQLQVRE
		anole_IFN1 DVLHRNMGPSISQQCIDDVFSFSHREALG-NINVSEEGNAKAAIQEVLQQ
		xenopus_IFN1 TLLGN-MGAIPYSECEDNWRFFRLSEFLKNMSEVP-----IGLLQITIHQ
		xenopus_IFN2 KHLVN-MQKMLHPNCKDQWKNFRFPKFLDKMKQVP-----KVILLEIVHE
		zebrafish_IFNphi1 LNLLKNMGGKY------ADLETPFPSRLYTLMDKSKVEDQVKFLVLTLDH
		chicken_IFNA LQLLRDMAPTLPQLCPQHNASCSFNDTILDTSNTRQAD---KTTHDILQH
		zebrafish_IFNphi2 YSLLESMGGLFPRECLKENVRITFPKYALQSNNSNQKTGVAKAVYKIMDH
		zebrafish_IFNphi3 YTLLETAGGLFPMQCLDDRVSIPFPQNVFEYNE-DQVTGVEKAVYQTLQN
		chicken_IFNB LQLLQNTAPPPPQPCPQQDVTFPFPETLLKSKDKKQAA---ITTLRILQH
		anole_IFN2 ELLNSKMNSTIPQQCIEDVFSFSLKNKLPSNLDVSEAENAKVAIQEVLQQ
		chicken_IFNL SKYQFPAPLELKAVWRMKEQFEDIMLLTNRKCNTRLFHRKWDIAELSVPD
		spotted_catshark_IFNL SRYARLPP----SVFKLFGDFHRSLGSSQEPGHRQVLVSSEQLRSLEVPE
		cloudy_catshark_IFNL SRYAHLPP----SVLKPFEEFHRSLGSSQASGHRQVLVSSEQLRRLEVPE
		chicken_IL10 LHFSELLPARLRELRVKFEEIKDYFQSRDDELNIQLLS-SELLDEFKGTF
		zebrafish_IL10 CSFVEGFPLRLRELRSAYKEIQKFYESND--DLEPLLN-EDIKHNINSPY
		human_IL20 VIATN-----LQEIRNGFSEIRGSVQAKDGNIDIRILRRTESLQDTKPAN
		rat_IL20 VITAN-----LQAIQKEFSEIRHSVQAEDENIDVRILRTTESLKDTKLSD
		human_IL22 -CRLDKSNFQQPYITNRTFMLAKEASLADNNTDVRLIG-EKLFHGVSMSE
		anole_IFNG ERITSAIESLQKDFNATRSDVAEGGPVFTKMLDSGLWSQPNEKKILIAQI
		anole_IFNU WQQIDRLNASGVSQECQHMDKSS--LCDPDQMGIMNISEEVPIILQILNE
		chicken_IL22 ACRLRKINFQQPYIRNRTYTLAEMARLSDQDTDNRLIG-QQIYVNIRENN
		chicken_IFNG VQLQDDIDKLKADFNSSHSDVADGGPIIVEKLKN--WTERNEKRIILSQI
		xenopus_IFNG REASTATEELRKHFNKINQDDDDSTGLIFLKLFDS-WKEEGEKKILLSQI
		zebrafish_IFNG ENLDKSIEELKAYYIKEDSQLHNAHPIFLRILKDLKVNLEESEQNLLMSI
		cavefish_IFNU YDGLTAMS-TDISGICAPHYNIDN--LCDPAHMLNQVEL-NAVVMADIMK
		human_IFNG DPYVKEAENLKKYFNAGHSDVADNGTLFLGILKN--WKEESDRKIMQSQI
		elephant_shark_IFNY2 MPSLESLN-PEFSIECRNENDINS--PSAPISKLAKQNK-AAVIVQVLEE
		human_IL10 THFPGNLPNMLRDLRDAFSRVKTFFQMKD-QLDNLLLK-ESLLEDFKGYL
		xenopus_IFNU LDPIEKMSKNFTPSCMLQPVPELCQPQTMLCGGKHLRD--GERIVQILNE
		xenopus_IFNL1 SRYRSVSPSDIRAVRRLHNEHEKSPFSDGIKCYRKMLRQKPSVCDLQASD
		zebrafish_IFNU KAEHMYM-----ENP--DPKT--FIEALQHTHHSLSHCVSHSVG--VE--
		human_IFNB IFAIFRQ--DSSSTGWNETIVENLLANVYHQINHLKTVLEEKLEKEDFTR
		coelacanth_IFNU IIKLFDR-----DVPFS-KNK--FLSGARDACFSLQSCMKTNHFNSISN-
		platypus_IFNU IAQLFGRA----DIPFPEVQP--FIEAVSEIRILANDCIESEVSNDTH--
		human_IFNA2 IFNLFST--KDSSAAWDETLLDKFYTELYQQLNDLEACVIQGVGVTETPL
		elephant_shark_IFNU1 ILRLFRKS----TVPWTNSK---FLNQVYQVIYELQNCMTSSDLPDVH--
		chicken_IFNU IAEFFKRT----DAPFQNKNI--FLREIYEAHAQLKTCLKP-KLNVIH--
		duck_IFNU IAEFFKRA----DTPFQNKNN--FLRGMYEAHAQLKTCLKS-GFNFIH--
		Chinese_alligator_IFNU IAELFDTE----EVPFSSTSI--FVKGMYETRDQLRTCLQSNLFNIGH--
		painted_turtle_IFNU ILELFKTA----KVPFPGTNI--FLKEMYTTHEQLKTCLQSSLFNVIH--
		gar_IFNU KTAVIYRK----ENPFKNSKK--FVDGVVHTHSVLSPCMHSPHS--TH--
		carp_IFN3 IINLMDASEHMNSAKWNLKKVEYFLEDLQRQSFELKECVAQYQ----KPL
		carp_IFN1 IISLMDAREHMNSEQWNLTTVEYILQDLRRQSSELKECVAQYQ----KPS
		human_IFNL1 RPVALEAELALTLKVLEAAAG-----PALEDVLDQPLHTLHHILSQLQAC
		human_IFNL2 RPMALEAELALTLKVLEATADTD---PALVDVLDQPLHTLHHILSQFRAC
		anole_IFN1 TGHIFKQ--NYTEMPWDE---DSLRAFHAGLDQQSENLKSCLSASPR---
		xenopus_IFN1 FSVIFTD--NLANSVENKTVTQAMSKMQTLLYWYSTSG----DYSGLKEL
		xenopus_IFN2 SSKLFSS--QLVMSTKDKRITKTISQLLMVLHKSSTDWAQCVASSTHKVP
		zebrafish_IFNphi1 IIHLMDAREHMNSVNWDQNTVEDFLNILHRKSSDLKECVARYA----KPA
		chicken_IFNA LFKILSS--PSTPAHWNDSQRQSLLNRIHRYTQHLEQCLDSSD-TRSRTR
		zebrafish_IFNphi2 IDFLFAN--DSYPEAWNKRKVDNFQNIVYRLTKENQCIMRMRA--QGTVD
		zebrafish_IFNphi3 IDALFEN--FGDPDQWDAEKLDDFRGIVYRQIKYSTCIMNK----TEVAQ
		chicken_IFNB LFNMLSS--PHTPKHWIDRTRHSLLNQIQHYIHHLEQCFVNQG-TRSQRR
		anole_IFN2 TGHIFRQ--NCTEMLWDE---DFLRAFHAGLDQQSENLKSCLSASPRSQ-
		chicken_IFNL RITLVEAELDLTITVLTNPTT-----QRLAETCQQPLAFLTQVQEDLRDC
		spotted_catshark_IFNL RLLLVEAEFRLFIRMMQELETSEE--PILQNLTKKVLEVLYQMCWNLGRC
		cloudy_catshark_IFNL RLLLVEAEFRLLIRMIQELETSEE--PIVKNRTKKVLEVLYQMCWNLGRC
		chicken_IL10 GCQSVSEMLRFYTDEVLPRAMQTS--TSHQQSMGDLGNMLLGLKATMRRC
		zebrafish_IL10 GCHVMNEILHFYLETILPTALQKNPLKHSTTPIDSIGNIFQELKRDMVKC
		human_IL20 RCCLLRHLLRLYLDRVFKNYQTPD--HYTLRKISSLANSFLTIKKDLRLC
		rat_IL20 RCCFLRHLVRFYLDRVFKVYQTPD--HHTLRKISSLANSFLIIKKDLSVC
		human_IL22 RCYLMKQVLNFTLEEVLFPQSDRF-----QPYMQEVVPFLARLSNRLSTC
		anole_IFNG ISKYVQMLNNITKTPAPQYIKELR--EALEDYKKNYNESLMKANDLIHLA
		anole_IFNU TAALFGRK----DTPFSDVR--EVLEYNYVTQEDLENCLQSHFNSHHLT-
		chicken_IL22 RCYMMKRITEIIVKDVLLTEAKER-----YPYAEDVAQFLASLTSELSRC
		chicken_IFNG VSMYLEMLENTDKSKP--HIKHIS--EELYTLKNNLPDGVKKVKDIMDLA
		xenopus_IFNG VPVYLKMLDAIPKIPELQASIKNLKMMLHTSFEDLLKQSDQKLRGLHELK
		zebrafish_IFNG VMDTYSRIFTRMQNDSVDEATKERLAHVQEHLKKLQESYFPGKSAELRTY
		cavefish_IFNU KAESIYS-----KNP--NPEH--FIMGLKHTLNTLAPCVHHAHN--AD--
		human_IFNG VSFYFKLFKNFKDDQSIQKSVETIKEDMNVKFFNSNKKKRDDFEKLTN--
		elephant_shark_IFNU2 VLKLFSKP----DAPWSNSKALTFLNKVSQILSDLQSCMQSPDSRSVH--
		human_IL10 GCQALSEMIQFYLEEVMPQAENQD--PDIKAHVNSLGENLKTLRLRLRRC
		xenopus_IFNU SVLLFKKK----NNPLPNIHK--IRLAIFPVLEQLQTHVHHSN-------
		xenopus_IFNL1 RLILTLERVTLAVDVLTNMTES-----PLAKLLSLPLTMLLSLEDDLKIC
		zebrafish_IFNU -----NESVSTCFNKLEDFLKK-KFHSTCAWEIINSKVRE----------
		human_IFNB GKLMSSLHLKRYYGRILHYLKA-KEYSHCAWTIVRVEILR----------
		coelacanth_IFNU ----DNSSIKECFRNIHSFLKE-KSNNSCAWEIVHAETRE----------
		platypus_IFNU -----PFNLKKCFMDMNTFLD--QHNGTCAWEVVHFKTRE----------
		human_IFNA2 MKEDSILAVRKYFQRITLYLKE-KKYSPCAWEVVRAEIMR----------
		elephant_shark_IFNU1 -----RSTIKARFANLEGFLNE-KDDSICAWEIVHLETRK----------
		chicken_IFNU -----ESIVKECFQKMDTFVS--KTNDQCTWQEIHAQSRE----------
		duck_IFNU -----ESIVKDCFKKMDKLVA--KKNNHCTWQEIHAQSRE----------
		Chinese_alligator_IFNU -----VSTVKKCFKTMKSFLI--KSNHHCAWQEIHAQSRE----------
		painted_turtle_IFNU -----ESIVKDCFKRMSNYLI--KSNSHCAWQEVHAQSRE----------
		gar_IFNU -----HEAVTTCFDKLETFLTN-KANSKCAWEIVHVKTRE----------
		carp_IFN3 QKESYEIRIKRHFRTLKKILKK-EKYSAQAWEQIRRAVRS----------
		carp_IFN1 HMESYKKKIIRHFRTLKKSLKK-EKYSTHAWEKIRRAVIT----------
		human_IFNL1 IQPQPTAGPRPRGRLHHWLHRLQEAPKKESAGCLEASVTF---------N
		human_IFNL2 IQPQPTAGPRTRGRLHHWLYRLQEAPKKESPGCLEASVTF---------N
		anole_IFN1 -IQLTRLRVKKYFRSLSNLLKE-KEYSRCAWEIIQIQVKQ----------
		xenopus_IFN1 TLKYETKKIRRYFRKMLKYLMK-KGYSRCAWASVRDEMEK----------
		xenopus_IFN2 KLKKKIRQIKKYFGRMEAYLKK-KGYSHCALAAVINEVEN----------
		zebrafish_IFNphi1 HKESYEIRIKRHFRTLKKILKK-KQYSAEAWEQIRRVVKS----------
		chicken_IFNA WPRNLHLTIKKHFSCLHTFLQD-NDYSACAWEHVRLQAR----------A
		zebrafish_IFNphi2 DFPARDDALKSYFNKLATLLRN-KDNSFCAWEVVRHELLG----------
		zebrafish_IFNphi3 DFPSREASLKVYFETISSTLKE-KNSSYCAWEIVRSEILR----------
		chicken_IFNB GPRNAHLSINKYFRSIHNFLQH-NNYSACTWDHVRLQARDCFRHVDTLIQ
		anole_IFN2 RIQLTRLRVKRYFRSLNDFLKE-KEYNRCAWEIIQIQVKQ----------
		chicken_IFNL LALEAPS-HQPSGKLRHWLQKLETAKKKETAGCLEASAIL---------H
		spotted_catshark_IFNL LPETQKDQTKYPKQLKKFLRNLKHAGR---LGRTKQYIQT---------N
		cloudy_catshark_IFNL APETPKDKTKYSKQLNKFLRNLKHAGK---LGRTKQYVRT---------N
		chicken_IL10 HRFFTCEKRSKAIK---QIKETFEKMD-ENGIYKAMGEFD---------I
		zebrafish_IL10 KRYFSCQN-PFEVN---SLKNSYEKMK-EKGVYKAMGELD---------L
		human_IL20 HAHMTCHCGEEAMKKYSQILSHFEKLEPQAAVVKALGELD---------I
		rat_IL20 HSHMACHCGEEAMEKYNQILSHFTELELQAAVVKALGELG---------I
		human_IL22 HIEGDDLHIQRNVQ---KLKDTVKKLG-ESGEIKAIGELD---------L
		anole_IFNG QLPMDNLRTQRKAVL--EMTRVLQEVKKEESRRRRRSQRQ---------N
		anole_IFNU -------EVKECFGKMQTFLNN--ENSRCAWQVVHQDSFV----------
		chicken_IL22 KYSGNREHIEKNLE---EMKSKMKELG-ENGKNKAIGELD---------L
		chicken_IFNG KLPMNDLRIQRKAAN--ELFSILQKLVDPPSFKRKRSQSQ---------R
		xenopus_IFNG KIQVGDVKTQHAAIK--ELFMILRELSVMEQPKNHVVKKR----------
		zebrafish_IFNG AETLWAIKENDPIVQRKALFELKRVYREATLLKNLKNKER----------
		cavefish_IFNU -----HEPVTACFNKLEAFIQDNMAHAGCAWEIVNARVRE----------
		human_IFNG ---YSVTDLNVQRKAIHELIQVMAELSPAAKTGKRKRSQM----------
		elephant_shark_IFNU2 -----RSTVIERFAKLERFLKA-KNRSVCAWEIVHAETRK----------
		human_IL10 HRFLPCENKSKAVE---QVKNAFNKLQ-EKGIYKAMSEFD---------I
		xenopus_IFNU -----NSTVHQCFGKVNHFLAS-ESNSRCAWEKVVCLFRK----------
		xenopus_IFNL1 R-KSPLYSDPPSEQLMPWLHHLKHFREKVSSECVQDAVLLS---------
		zebrafish_IFNU ILQRLEKRSVRRRR--------------
		human_IFNB NFYFINRLTGYLRN--------------
		coelacanth_IFNU ILQRIERRSARRK---------------
		platypus_IFNU IFQRISNLNLQR----------------
		human_IFNA2 SFSLSTNLQESLRSKE------------
		elephant_shark_IFNU1 ILQEVSRNHARK----------------
		chicken_IFNU LLQRVENYSFRRRSTH------------
		duck_IFNU LLQRIENYSFKRRSIQ------------
		Chinese_alligator_IFNU LLQRIENYSVRREEVH------------
		painted_turtle_IFNU ILQRIENYAFRRKGAH------------
		gar_IFNU MLQRLAHFTSRRRR--------------
		carp_IFN3 HLQRMDIIANNAKK---RV---------
		carp_IFN1 HLQRMDIIANNANKSLERV---------
		human_IFNL1 LFRLLTRDLKYVADGNLCLRTSTHPEST
		human_IFNL2 LFRLLTRDLNCVASGDLCV---------
		anole_IFN1 CFLWIEKIIQEIQNKGMEGQIPMHT---
		xenopus_IFN1 VLLLVTWHTDILLKKHLQRGHPKAIV--
		xenopus_IFN2 LMKFVARHTDILLKKDLF----------
		zebrafish_IFNphi1 HLQRMDIIASNARVNP------------
		chicken_IFNA WVLDIHNLTGNTRT--------------
		zebrafish_IFNphi2 VLSDIIQPKL------------------
		zebrafish_IFNphi3 TLEFILKNNSDIML--------------
		chicken_IFNB WMKSRAPLTASSKRLNTQ----------
		anole_IFN2 CFLWIENLIPMIRNEGM-----------
		chicken_IFNL IFQVLN-DLRCAAQREDCT---------
		spotted_catshark_IFNL LMLLLNEHLSCVASGEDC----------
		cloudy_catshark_IFNL LMLLLNEHLSCVANGEDG----------
		chicken_IL10 FINYIEEYLLMRRRK-------------
		zebrafish_IL10 LFRYIEQYLASKRVKH------------
		human_IL20 LLQWMEETE-------------------
		rat_IL20 LLRWMEEML-------------------
		human_IL22 LFMSLRNACI------------------
		anole_IFNG PRGLKRRMPNMG----------------
		anole_IFNU ILQQLEFYMATSLMN-------------
		chicken_IL22 LFDYIENACTDAPKKGGNKKKN------
		chicken_IFNG RCNC------------------------
		xenopus_IFNG KLDFQQRNRKRRNRLF------------
		zebrafish_IFNG KRRQAKASRSKSLNRG------------
		cavefish_IFNU LLQRLEKRTLRKRR--------------
		human_IFNG LFRGRRASQ-------------------
		elephant_shark_IFNU2 IFQQVEQRHARK----------------
		human_IL10 FINYIEAYMTMKIRN-------------
		xenopus_IFNU VIMRIQNCDWGC----------------
		xenopus_IFNL1 LTQLLIEDIMCWANNE------------

## Sheet: fig.s1
fig.s1
	viperin
		control	control	control	ifnu	ifnu	ifnu
	24h	1.32098	0.593237	0.666874	19.0914	16.1236	19.1248		p value<0.001
	48h	1.57593	1.14591	1.70175	29.182	25.4376	26.052		p value<0.001
	72h	1.50157	1.40918	0.765024	7.53477	7.41486	15.8066		p value=0.032
	mxa
	24h	0.76142	1.52118	1.23633	18.7203	17.9356	11.3199		p value=0.003
	48h	0.903772	0.825819	0.93765	23.5255	24.5289	22.3018		p value<0.001
	72h	1.1983	1.03564	1.41694	12.1983	14.364	8.95796		p value=0.003
	irf1
	24h	0.878059	0.695253	0.625007	39.2171	38.8893	40.484		p value<0.001
	48h	0.885081	0.971538	0.81894	60.7776	75.3424	48.649		p value=0.001
	72h	0.815724	0.805997	1.54131	28.2917	16.0747	17.83		p value=0.007
	24h	0.821496	1.16726	0.731462	937.814	1475.5	1582.46		p value=0.003
	48h	0.793169	1.15433	0.57725	3170.28	3373.51	6220.15		p value=0.012
	72h	1.09995	1.31048	0.694313	591.147	499.104	602.103		p value<0.001

## Sheet: fig.s2
fig.s2a	ifnu+/+
fig.s2a	ifnu-/-
fig.s2b
	ifnu+/+	ifnu+/+	ifnu+/+	ifnu-/-	ifnu-/-	ifnu-/-
MOCK	2.49558e-05	8.70724e-05	0.000237212	3.8811e-05	9.5351e-05	4.78726e-05		MOCK(ifnu+/+) vs MOCK(ifnu-/-)				p value=0.442
GCRV	0.00281135	0.00231812	0.0019175	0.000720524	0.000682665	0.000251635		GCRV(ifnu+/+) vs GCRV(ifnu-/-)				p value=0.004

## Sheet: fig.s3
		fig.s3	wt +std. control MO	2800	2000	4400								plaque		plaque		plaque
			ifnu-/- +std. control MO	6000	5200	5600								repeat group-1		repeat group-2		repeat group-3
			ifnu-/- +ifnphi1 MO	18000	18800	10400				wt +std. control MO (after 400 times dilution)				5		7		11
			ifnu-/- +ifng MO+ifngrel MO	16400	15600	8800				ifnu-/- +std. control MO (after 400 times dilution)				15		13		14
										ifnu-/- +ifnphi1 MO (after 400 times dilution)				45		47		26
										ifnu-/- +ifng MO+ifngrel MO (after 400 times dilution)				41		39		22
			[wt +std. control MO] vs [ifnu-/- +std. control MO]				p value=0.027
			[ifnu-/- +std. control MO] vs [ifnu-/- +ifnphi1 MO]				p value=0.02
			[ifnu-/- +std. control MO] vs [ifnu-/- +ifng MO+ifngrel MO]				p value=0.03

## Sheet: fig.s4
	fig.s4a
	vector+std. ctrl. MO	1.27554	0.86221	1.27702		vector+std. ctrl. MO vs IFNϕ1+std. ctrl. MO	p value=0.002
	IFNϕ1+std. ctrl. MO	210.758	141.479	136.66		IFNϕ1+IFNAR2-1-MO vs IFNϕ1+std. ctrl. MO	p value=0.002
	IFNϕ1+IFNAR2-1-MO	0.83284	0.830918	0.838633		IFNϕ1+IFNAR1-MO vs IFNϕ1+std. ctrl. MO	p value=0.003
	IFNϕ1+IFNAR1-MO	3.84445	4.02627	2.79486		IFNϕ1+IFNUR1-MO vs IFNϕ1+std. ctrl. MO	p value=0.759
	IFNϕ1+IFNUR1-MO	137.504	151.516	174.047		vector+std. ctrl. MO vs IFNϕ3+std. ctrl. MO	p value=0.002
	IFNϕ3+std. ctrl. MO	153.218	254.134	230.099		IFNϕ3+IFNAR2-2-MO vs IFNϕ3+std. ctrl. MO	p value=0.002
	IFNϕ3+IFNAR2-2-MO	1.05906	0.852307	1.07384		IFNϕ3+IFNUR1-MO vs IFNϕ3+std. ctrl. MO	p value=0.687
	IFNϕ3+IFNUR1-MO	193.117	214.276	189.143
	fig.s4b
	vector+std. ctrl. MO	1.56013	1.08925	1.49485		vector+std. ctrl. MO vs IFNG+std. ctrl. MO	p value=0.017
	IFNG+std. ctrl. MO	26.9709	32.2971	58.0142		IFNG+IFNGR1-2-MO vs IFNG+std. ctrl. MO	p value=0.017
	IFNG+IFNGR1-2-MO	1.27456	0.99539	1.01396		IFNG+IFNGR2-MO vs IFNG+std. ctrl. MO	p value=0.019
	IFNG+IFNGR2-MO	2.53737	2.28153	2.34567		IFNG+IFNUR1-MO vs IFNG+std. ctrl. MO	p value=0.747
	IFNG+IFNUR1-MO	40.9275	38.9891	26.3549		vector+std. ctrl. MO vs IFNGrel+std. ctrl. MO	p value=0.002
	IFNGrel+std. ctrl. MO	11.4187	10.5074	15.2775		IFNGrel+IFNGR1-1-MO vs IFNGrel+std. ctrl. MO	p value=0.002
	IFNGrel+IFNGR1-1-MO	1.28343	1.08423	1.01866		vector+std. ctrl. MO vs IFNGrel+std. ctrl. MO	p value=0.895
	IFNGrel+IFNUR1-MO	12.295	12.6845	11.5915
	fig.s4c-s4i
	mo-crfb7		mo-crfb8			mo-crfb12	mo-crfb14,mo-crfb4			mo-crfb15			mo-crfb16

[truncated: 28 more sheets: fig.s5, fig.s6, fig.s7, fig.s8, fig.s9, fig.s10, fig.s11, fig.s12, fig.s13, fig.s14, fig.s15, fig.s16, fig.s17, fig.s18, fig.s19, fig.s20, fig.s21, fig.s22, fig.s23, fig.s24 …]
